# Supplementary material for: Comparative Transcriptomics Revealed Physalis floridana Rydb. Influences on the Immune System of the 28-Spotted Ladybird Beetle (Henosepilachna vigintioctopunctata)
Source: Plants (Basel). 2024 Sep 27;13(19):2711. doi: 10.3390/plants13192711 (PMC11478385; doi:10.3390/plants13192711)
Supplement: Supplementary file 1 [file plants-13-02711-s001.zip]

Archive with 1 entries (1 files):
- plants-3155680-supplementary.pdf
